# Supplementary material for: Knocking-Down CD147/EMMPRIN Expression in CT26 Colon Carcinoma Forces the Cells into Cellular and Angiogenic Dormancy That Can Be Reversed by Interactions with Macrophages
Source: Biomedicines. 2023 Mar 2;11(3):768. doi: 10.3390/biomedicines11030768 (PMC10044868; doi:10.3390/biomedicines11030768)
Supplement: Supplementary file 1 [file biomedicines-11-00768-s001.zip]

Archive with 1 entries (1 files):
- biomedicines-2249042-supplementary.pdf
